# Supplementary material for: LILR genotype imputation with attribute bagging (LIBAG): leukocyte immunoglobulin-like receptor copy number imputation system
Source: Front Immunol. 2025 Apr 7;16:1559301. doi: 10.3389/fimmu.2025.1559301 (PMC12009894; doi:10.3389/fimmu.2025.1559301)
Supplement: Supplementary file 1 [file Table1.xlsx]

## Sheet: Supplementary Table 1
Supplementary Table 1: LILR CN imputation accuracy and the most likely miscalled CN before quality control in the Japanese dataset
		LILRB3		LILRA6			LILRA3
	CNV	0	1	0	1	2	0	1
Affymetrix Axiom™ ASI	accuracy (%)	99.8	99.8	98	93.1	95.1	97.7	97.7
	miscall (%)	LILRB3_1 (100)	--	LILRA6_1 (100)	--	LILRA6_1 (100)	LILRA3_1 (100)	LILRA3_0 (100)
Illumina Infinium Japanese Screening Array	accuracy (%)	99.7	100	98.2	97	98.7	98.4	95.4
	miscall (%)	LILRB3_1 (100)	--	LILRA6_1 (100)	LILRA6_2 (100)	LILRA6_1 (100)	LILRA3_1 (100)	LILRA3_0 (100)
Affymetrix Axiom™ Japonica Array™ V1	accuracy (%)	99.8	99.8	98.3	93.3	95.1	98	98
	miscall (%)	LILRB3_1 (100)	--	LILRA6_1 (100)	--	LILRA6_1 (100)	LILRA3_1 (100)	LILRA3_0 (100)
Affymetrix Axiom™ Japonica Array™ V2	accuracy (%)	99.8	99.8	98.1	96.7	98.6	97	97
	miscall (%)	LILRB3_1 (100)	--	LILRA6_1 (100)	LILRA6_2 (100)	LILRA6_1 (100)	LILRA3_1 (100)	LILRA3_0 (100)
Affymetrix Axiom™ Japonica Array™ NEO	accuracy (%)	99.8	99.8	98.1	94.5	96.4	96.7	96.7
	miscall (%)	LILRB3_1 (100)	--	LILRA6_1 (100)	--	LILRA6_1 (100)	LILRA3_1 (100)	LILRA3_0 (100)

## Sheet: Supplementary Table 2
Supplementary Table 2: LILR CN imputation accuracies and the most likely miscalled CN among all miscalled CN prior to quality control in the 1kGP dataset
		LILRB3		LILRA6					LILRA3
	CNV	0	1	0	1	2	3	4	0	1	2
AFR (African)	accuracy (%)	100	--	86	58.1	73.3	95.3	--	95.3	95.1	99.7
	miscall (%)	--	--	LILRA6_1 (91)	LILRA6_2 (78)	LILRA6_1 (100)	LILRA6_1 (88)	--	LILRA3_1 (100)	LILRA3_0 (100)	LILRA3_1 (100)
AMR (Admixed American)	accuracy (%)	100	--	98.5	79.5	82.2	98.9	--	97.1	97.1	--
	miscall (%)	--	--	LILRA6_1 (100)	--	LILRA6_1 (100)	LILRA6_1 (100)	--	LILRA3_1 (100)	LILRA3_0 (100)	--
EAS (East Asian)	accuracy (%)	100	--	96.4	92	95.7	--	--	96.8	96.8	--
	miscall (%)	--	--	LILRA6_1 (100)	--	LILRA6_1 (100)	--	--	LILRA3_1 (100)	LILRA3_0 (100)	--
EUR (European)	accuracy (%)	100	--	99	71.4	70.4	99	99	98.3	98.3	--
	miscall (%)	--	--	LILRA6_2 (100)	LILRA6_2 (100)	LILRA6_1 (100)	LILRA6_2 (100)	LILRA6_1 (100)	LILRA3_1 (100)	LILRA3_0 (100)	--

## Sheet: Supplementary Table 3
Supplementary Table 3: Internal validation result of LILRB3 gene with Call Threshold =0.5 for all available SNP genotyping dataset. Abbreviation: CR=Call Rate, ACC = Accuracies, SEN = Sensitivity, SPE = Specificity, PPV = Positive Predictive Value, NPV = Negative Predictive Value, Miscall = most likely miscalled CN among all miscalled CN
Allele	Num.	Freq.	Num.	Freq.	CR	ACC	SEN	SPE	PPV	NPV	Miscall	%
	Train	Train	Valid.	Valid.	(%)	(%)	(%)	(%)	(%)	(%)
Affymetrix Axiom™ ASI
Overall accuracy: 99.8%, Call rate: 100.0%
LILRB3_0	2	0.0049	1	0.0025	100	99.8	0	100	--	99.8	LILRB3_1	100
LILRB3_1	406	0.9951	405	0.9975	100	99.8	100	0	99.8	--	--	--
Illumina Infinium Japanese Screening Array
Overall accuracy: 97.7%, Call rate: 100.0%
LILRA3_0	263	0.7601	257	0.7471	100	97.7	98.4	95.4	98.4	95.4	LILRA3_1	100
LILRA3_1	83	0.2399	87	0.2529	100	97.7	95.4	98.4	95.4	98.4	LILRA3_0	100
Affymetrix Axiom™ Japonica Array™ V1
Overall accuracy: 98.0%, Call rate: 100.0%
LILRA3_0	271	0.757	266	0.7514	100	98	98.5	96.6	98.9	95.5	LILRA3_1	100
LILRA3_1	87	0.243	88	0.2486	100	98	96.6	98.5	95.5	98.9	LILRA3_0	100
Affymetrix Axiom™ Japonica Array™ V2
Overall accuracy: 97.5%, Call rate: 98.3%
LILRA3_0	278	0.7637	269	0.7431	100	97.5	98.9	93.1	97.8	96.7	LILRA3_1	100
LILRA3_1	86	0.2363	93	0.2569	93.5	97.5	93.1	98.9	96.4	97.8	LILRA3_0	100
Affymetrix Axiom™ Japonica Array™ NEO
Overall accuracy: 96.9%, Call rate: 98.9%
LILRA3_0	276	0.7624	269	0.7431	100	96.9	99.3	89.9	96.7	97.7	LILRA3_1	100
LILRA3_1	86	0.2376	93	0.2569	95.7	96.9	89.9	99.3	97.6	96.8	LILRA3_0	100
Abbreviation: CR=Call Rate, ACC = Accuracies, SEN = Sensitivity, SPE = Specificity, PPV = Positive Predictive Value, NPV = Negative Predictive Value, Miscall = most likely miscalled CN among all miscalled CN

## Sheet: Supplementary Table 4
Supplementary Table 4: Internal validation result of LILRA6 gene with Call Threshold =0.5 for all available SNP genotyping dataset. Abbreviation: CR=Call Rate, ACC = Accuracies, SEN = Sensitivity, SPE = Specificity, PPV = Positive Predictive Value, NPV = Negative Predictive Value, Miscall = most likely miscalled CN among all miscalled CN
Allele	Num.	Freq.	Num.	Freq.	CR	ACC	SEN	SPE	PPV	NPV	Miscall	%
	Train	Train	Valid.	Valid.	(%)	(%)	(%)	(%)	(%)	(%)
Affymetrix Axiom™ ASI
Overall accuracy: 93.1%, Call rate: 100.0%
LILRA6_0	8	0.0196	8	0.0197	100	98	0	100	--	98	LILRA6_1	100
LILRA6_1	379	0.9289	378	0.931	100	93.1	100	0	93.1	--	--	--
LILRA6_2	21	0.0515	20	0.0493	100	95.1	0	100	--	95.1	LILRA6_1	100
Illumina Infinium Japanese Screening Array
Overall accuracy: 97.0%, Call rate: 99.0%
LILRA6_0	8	0.0199	7	0.0176	100	98.2	0	100	--	98.2	LILRA6_1	100
LILRA6_1	374	0.9303	371	0.9322	99.5	97	99.5	60	97.3	90.5	LILRA6_2	100
LILRA6_2	20	0.0498	20	0.0503	90	98.7	83.3	99.5	88.2	99.2	LILRA6_1	100
Affymetrix Axiom™ Japonica Array™ V1
Overall accuracy: 93.3%, Call rate: 100.0%
LILRA6_0	8	0.0195	7	0.0172	100	98.3	0	100	--	98.3	LILRA6_1	100
LILRA6_1	381	0.9293	379	0.9335	100	93.3	100	0	93.3	--	--
LILRA6_2	21	0.0512	20	0.0493	100	95.1	0	100	--	95.1	LILRA6_1	100
Affymetrix Axiom™ Japonica Array™ V2
Overall accuracy: 96.6%, Call rate: 99.5%
LILRA6_0	8	0.019	8	0.0191	100	98.1	0	100	--	98.1	LILRA6_1	100
LILRA6_1	390	0.9286	389	0.9306	99.5	96.6	99.5	58.6	97	90.5	LILRA6_2	100
LILRA6_2	22	0.0524	21	0.0502	100	98.6	81	99.5	89.5	99	LILRA6_1	100
Affymetrix Axiom™ Japonica Array™ NEO
Overall accuracy: 94.7%, Call rate: 99.0%
LILRA6_0	8	0.019	8	0.0192	100	98.1	0	100	--	98.1	LILRA6_1	100
LILRA6_1	390	0.9286	387	0.9303	99.5	94.7	100	18.5	94.6	100	--
LILRA6_2	22	0.0524	21	0.0505	90.5	96.6	26.3	100	100	96.6	LILRA6_1	100
Abbreviation: CR=Call Rate, ACC = Accuracies, SEN = Sensitivity, SPE = Specificity, PPV = Positive Predictive Value, NPV = Negative Predictive Value, Miscall = most likely miscalled CN among all miscalled CN

## Sheet: Supplementary Table 5
Supplementary Table 5: Internal validation result of LILRA3 gene with Call Threshold =0.5 for all available SNP genotyping dataset. Abbreviation: CR=Call Rate, ACC = Accuracies, SEN = Sensitivity, SPE = Specificity, PPV = Positive Predictive Value, NPV = Negative Predictive Value, Miscall = most likely miscalled CN among all miscalled CN
Allele	Num.	Freq.	Num.	Freq.	CR	ACC	SEN	SPE	PPV	NPV	Miscall	%
	Train	Train	Valid.	Valid.	(%)	(%)	(%)	(%)	(%)	(%)
Affymetrix Axiom™ ASI
Overall accuracy: 97.7%, Call rate: 98.9%
LILRA3_0	266	0.7514	264	0.75	100	97.7	98.9	94	98.1	96.5	LILRA3_1	100
LILRA3_1	88	0.2486	88	0.25	95.5	97.7	94	98.9	96.3	98.1	LILRA3_0	100
Illumina Infinium Japanese Screening Array
Overall accuracy: 97.7%, Call rate: 100.0%
LILRA3_0	263	0.7601	257	0.7471	100	97.7	98.4	95.4	98.4	95.4	LILRA3_1	100
LILRA3_1	83	0.2399	87	0.2529	100	97.7	95.4	98.4	95.4	98.4	LILRA3_0	100
Affymetrix Axiom™ Japonica Array™ V1
Overall accuracy: 98.0%, Call rate: 100.0%
LILRA3_0	271	0.757	266	0.7514	100	98	98.5	96.6	98.9	95.5	LILRA3_1	100
LILRA3_1	87	0.243	88	0.2486	100	98	96.6	98.5	95.5	98.9	LILRA3_0	100
Affymetrix Axiom™ Japonica Array™ V2
Overall accuracy: 97.5%, Call rate: 98.3%
LILRA3_0	278	0.7637	269	0.7431	100	97.5	98.9	93.1	97.8	96.7	LILRA3_1	100
LILRA3_1	86	0.2363	93	0.2569	93.5	97.5	93.1	98.9	96.4	97.8	LILRA3_0	100
Affymetrix Axiom™ Japonica Array™ NEO
Overall accuracy: 96.9%, Call rate: 98.9%
LILRA3_0	276	0.7624	269	0.7431	100	96.9	99.3	89.9	96.7	97.7	LILRA3_1	100
LILRA3_1	86	0.2376	93	0.2569	95.7	96.9	89.9	99.3	97.6	96.8	LILRA3_0	100
Abbreviation: CR=Call Rate, ACC = Accuracies, SEN = Sensitivity, SPE = Specificity, PPV = Positive Predictive Value, NPV = Negative Predictive Value, Miscall = most likely miscalled CN among all miscalled CN
